# Supplementary material for: Efficacy and safety of mesenchymal stem cells therapy in COVID-19 patients: a systematic review and meta-analysis of randomized controlled trials
Source: J Transl Med. 2024 Jun 8;22:550. doi: 10.1186/s12967-024-05358-6 (PMC11162060; doi:10.1186/s12967-024-05358-6)
Supplement: Supplementary file 2 — Additional file 2. Detailed search strategy. [file 12967_2024_5358_MOESM2_ESM.xlsx]

## Sheet: Sheet1
Database	Search Datails	Results	Time
Pubmed	(((("COVID-19"[Mesh]) OR ((((((((((((((((((((((((((((((((((((COVID 19[Title/Abstract]) OR (2019-nCoV Infection[Title/Abstract])) OR (2019 nCoV Infection[Title/Abstract])) OR (2019-nCoV Infections[Title/Abstract])) OR (Infection, 2019-nCoV[Title/Abstract])) OR (SARS-CoV-2 Infection[Title/Abstract])) OR (Infection, SARS-CoV-2[Title/Abstract])) OR (SARS CoV 2 Infection[Title/Abstract])) OR (SARS-CoV…	665 studies	09:00:00
Web of science	Mesenchymal Stem Cells (Topic) or Stem Cell, Mesenchymal (Abstract) or Mesenchymal Stem Cell (Abstract) or Stem Cells, Mesenchymal (Abstract) or Bone Marrow Mesenchymal Stem Cells (Abstract) or Bone Marrow Mesenchymal Stem Cell (Abstract) or Bone Marrow Stromal Cells (Abstract) or Bone Marrow Stromal Cell (Abstract) or Bone Marrow Stromal Cells, Multipotent (Abstract) or Multipotent Bone Marrow S…	1818 studies	09:30:00
Embase	mesenchymal stem cells':ab,ti OR 'stem cell, mesenchymal':ab,ti OR 'mesenchymal stem cell':ab,ti OR 'stem cells, mesenchymal':ab,ti OR 'bone marrow mesenchymal stem cells':ab,ti OR 'bone marrow mesenchymal stem cell':ab,ti OR 'bone marrow stromal cells':ab,ti OR 'bone marrow stromal cell':ab,ti OR 'bone marrow stromal cells, multipotent':ab,ti OR 'multipotent bone marrow stromal cell':ab,ti OR 'm…	1066 studies	10:00:00
cochrane library	(Mesenchymal Stem Cells):ti,ab,kw OR (Stem Cell, Mesenchymal):ti,ab,kw OR (Mesenchymal Stem Cell):ti,ab,kw OR (Stem Cells, Mesenchymal):ti,ab,kw OR (Bone Marrow Mesenchymal Stem Cells):ti,ab,kw OR (Bone Marrow Mesenchymal Stem Cell):ti,ab,kw OR (Bone Marrow Stromal Cells):ti,ab,kw OR (Bone Marrow Stromal Cell):ti,ab,kw OR (Bone Marrow Stromal Cells, Multipotent):ti,ab,kw OR (Multipotent Bone Marr…	219 studies	10:30:00
